# Supplementary material for: Catalysis with chalcogen bonds: neutral benzodiselenazole scaffolds with high-precision selenium donors of variable strength
Source: Chem Sci. 2017 Oct 16;8(12):8164–9. doi: 10.1039/c7sc03866f (PMC5855965; doi:10.1039/c7sc03866f)
Supplement: Supplementary file 2 [file SC-008-C7SC03866F-s002.cif]

# Electronic Supplementary Material (ESI) for Chemical Science.
# This journal is © The Royal Society of Chemistry 2017

####################################################################### 
# 
# This file contains crystal structure data downloaded from the 
# Cambridge Structural Database (CSD) hosted by the Cambridge 
# Crystallographic Data Centre (CCDC).
# 
# Full information about CCDC data access policies and citation 
# guidelines are available at http://www.ccdc.cam.ac.uk/access/V1 
# 
# Audit and citation data items may have been added by the CCDC. 
# Please retain this information to preserve the provenance of 
# this file and to allow appropriate attribution of the data. 
# 
#######################################################################

data_sb420_2
_database_code_depnum_ccdc_archive 'CCDC 1568432'
_audit_update_record             
;
2017-08-11 deposited with the CCDC.
2017-10-06 downloaded from the CCDC.
;
_audit_creation_date             2017-01-31
_audit_creation_method           
;
Olex2 1.2
(compiled 2017.01.04 svn.r3372 for OlexSys, GUI svn.r5292)
;
_shelx_SHELXL_version_number     2016/6
_chemical_name_common            ?
_chemical_name_systematic        ?
_chemical_formula_moiety         'C30 H26 N4 S2 Se2, C H Cl3'
_chemical_formula_sum            'C31 H27 Cl3 N4 S2 Se2'
_chemical_formula_weight         783.95
_chemical_melting_point          ?
_chemical_oxdiff_formula         'C31 H27 Cl3 N4 S2 Se2'
loop_
_atom_type_symbol
_atom_type_description
_atom_type_scat_dispersion_real
_atom_type_scat_dispersion_imag
_atom_type_scat_source
C C 0.0181 0.0091 'International Tables Vol C Tables 4.2.6.8 and 6.1.1.4'
H H 0.0000 0.0000 'International Tables Vol C Tables 4.2.6.8 and 6.1.1.4'
Cl Cl 0.3639 0.7018 'International Tables Vol C Tables 4.2.6.8 and 6.1.1.4'
N N 0.0311 0.0180 'International Tables Vol C Tables 4.2.6.8 and 6.1.1.4'
S S 0.3331 0.5567 'International Tables Vol C Tables 4.2.6.8 and 6.1.1.4'
Se Se -0.7943 1.1372 'International Tables Vol C Tables 4.2.6.8 and 6.1.1.4'

_shelx_space_group_comment       
;
The symmetry employed for this shelxl refinement is uniquely defined
by the following loop, which should always be used as a source of
symmetry information in preference to the above space-group names.
They are only intended as comments.
;
_space_group_crystal_system      monoclinic
_space_group_IT_number           14
_space_group_name_H-M_alt        'P 1 21/c 1'
_space_group_name_Hall           '-P 2ybc'
loop_
_space_group_symop_operation_xyz
'x, y, z'
'-x, y+1/2, -z+1/2'
'-x, -y, -z'
'x, -y-1/2, z-1/2'

_cell_length_a                   17.9134(2)
_cell_length_b                   11.53190(10)
_cell_length_c                   18.2586(2)
_cell_angle_alpha                90
_cell_angle_beta                 117.2300(10)
_cell_angle_gamma                90
_cell_volume                     3353.78(7)
_cell_formula_units_Z            4
_cell_measurement_reflns_used    31512
_cell_measurement_temperature    180
_cell_measurement_theta_max      74.2600
_cell_measurement_theta_min      3.8050
_shelx_estimated_absorpt_T_max   ?
_shelx_estimated_absorpt_T_min   ?
_exptl_absorpt_coefficient_mu    6.340
_exptl_absorpt_correction_T_max  0.672
_exptl_absorpt_correction_T_min  0.431
_exptl_absorpt_correction_type   analytical
_exptl_absorpt_process_details   
;
CrysAlisPro 1.171.38.43 (Rigaku Oxford Diffraction, 2015)
Analytical numeric absorption correction using a multifaceted crystal
			model based on expressions derived by R.C. Clark & J.S. Reid.
(Clark, R. C. & Reid, J. S. (1995). Acta Cryst. A51, 887-897)
Empirical absorption correction using spherical harmonics,
 implemented in SCALE3 ABSPACK scaling algorithm.
;
_exptl_absorpt_special_details   ?
_exptl_crystal_colour            colourless
_exptl_crystal_colour_primary    colourless
_exptl_crystal_density_diffrn    1.553
_exptl_crystal_density_meas      ?
_exptl_crystal_density_method    ?
_exptl_crystal_description       prism
_exptl_crystal_F_000             1568
loop_
_exptl_crystal_face_index_h
_exptl_crystal_face_index_k
_exptl_crystal_face_index_l
_exptl_crystal_face_perp_dist
1 0 0 0.0383
0 1 0 0.0633
0 -1 0 0.0633
0 0 1 0.0738
0 0 -1 0.0738
-1 0 0 0.0383

_exptl_crystal_size_max          0.205
_exptl_crystal_size_mid          0.127
_exptl_crystal_size_min          0.077
loop_
_exptl_oxdiff_crystal_face_indexfrac_h
_exptl_oxdiff_crystal_face_indexfrac_k
_exptl_oxdiff_crystal_face_indexfrac_l
_exptl_oxdiff_crystal_face_x
_exptl_oxdiff_crystal_face_y
_exptl_oxdiff_crystal_face_z
0.9945 0.0109 0.0074 -0.0766 0.0586 0.0014
-0.0316 0.9992 0.0030 -0.0242 -0.0303 -0.1278
0.0316 -0.9992 -0.0030 0.0242 0.0303 0.1278
-0.0090 0.0046 1.0029 -0.0831 -0.0381 0.0250
0.0090 -0.0046 -1.0029 0.0831 0.0381 -0.0250
-0.9945 -0.0109 -0.0074 0.0766 -0.0586 -0.0014

_exptl_transmission_factor_max   ?
_exptl_transmission_factor_min   ?
_diffrn_reflns_av_R_equivalents  0.0313
_diffrn_reflns_av_unetI/netI     0.0141
_diffrn_reflns_Laue_measured_fraction_full 1.000
_diffrn_reflns_Laue_measured_fraction_max 0.991
_diffrn_reflns_limit_h_max       22
_diffrn_reflns_limit_h_min       -22
_diffrn_reflns_limit_k_max       13
_diffrn_reflns_limit_k_min       -14
_diffrn_reflns_limit_l_max       22
_diffrn_reflns_limit_l_min       -22
_diffrn_reflns_number            55832
_diffrn_reflns_point_group_measured_fraction_full 1.000
_diffrn_reflns_point_group_measured_fraction_max 0.991
_diffrn_reflns_theta_full        67.684
_diffrn_reflns_theta_max         74.290
_diffrn_reflns_theta_min         4.703
_diffrn_ambient_environment      air
_diffrn_ambient_temperature      180
_diffrn_detector                 'CCD plate'
_diffrn_detector_area_resol_mean 10.4679
_diffrn_detector_type            Atlas
_diffrn_measured_fraction_theta_full 1.000
_diffrn_measured_fraction_theta_max 0.991
_diffrn_measurement_details      
;
List of Runs (angles in degrees, time in seconds):

  # Type    Start    End  Width  t~exp~   \w     \q     \k     \f   Frames
#--------------------------------------------------------------------------
  1  \w    -44.00  35.00   1.00    1.00    --  -41.08  77.00-180.00   79
  2  \w    -94.00 -68.00   1.00    1.00    --  -41.08 -38.00 -60.00   26
  3  \w   -114.00 -17.00   1.00    1.00    --  -41.08 -38.00  60.00   97
  4  \w     90.00 178.00   1.00    1.50    --  108.11  45.00 -90.00   88
  5  \w    139.00 165.00   1.00    1.50    --  108.11 125.00-180.00   26
  6  \w     76.00 178.00   1.00    1.50    --  108.11  15.00  30.00  102
  7  \w    123.00 159.00   1.00    1.50    --  108.11 125.00 120.00   36
  8  \w     37.00 124.00   1.00    1.50    --  108.11 -30.00 -30.00   87
  9  \w     50.00 112.00   1.00    1.50    --  108.11-125.00 150.00   62
 10  \w   -120.00 -94.00   1.00    1.00    --  -41.08 178.00  30.00   26
 11  \w    -50.00  15.00   1.00    1.00    --  -41.08 105.00  74.00   65
 12  \w   -117.00 -91.00   1.00    1.00    --  -41.08 -77.00  90.00   26
 13  \w   -112.00 -85.00   1.00    1.00    --  -41.08 -77.00 -30.00   27
 14  \w   -116.00  -9.00   1.00    1.00    --  -41.08 -77.00-180.00  107
 15  \w   -112.00  -8.00   1.00    1.00    --  -41.08 -77.00-120.00  104
 16  \w    -79.00  -8.00   1.00    1.00    --  -41.08 -77.00 -30.00   71
 17  \w    -77.00  -8.00   1.00    1.00    --  -41.08 -77.00  30.00   69
 18  \w    -40.00 -11.00   1.00    1.00    --  -41.08 -77.00  90.00   29
 19  \w      2.00  69.00   1.00    1.00    --   41.08 -99.00 -60.00   67
 20  \w      1.00  62.00   1.00    1.00    --   41.08 -99.00  30.00   61
 21  \w     25.00 109.00   1.00    1.50    --  108.11 -94.00 -30.00   84
 22  \w     79.00 105.00   1.00    1.50    --  108.11  61.00   0.00   26
 23  \w     76.00 101.00   1.00    1.50    --  108.11  77.00   0.00   25
 24  \w     79.00 146.00   1.00    1.50    --  108.11  61.00  90.00   67
 25  \w     36.00 109.00   1.00    1.50    --  108.11-125.00-180.00   73
 26  \w     79.00 163.00   1.00    1.50    --  108.11  61.00-180.00   84
 27  \w     79.00 105.00   1.00    1.50    --  108.11  61.00  60.00   26
 28  \w    117.00 143.00   1.00    1.50    --  108.11  77.00 120.00   26
 29  \w     80.00 153.00   1.00    1.50    --  108.11  59.00 160.52   73
 30  \w     79.00 105.00   1.00    1.50    --  108.11  61.00 -60.00   26
 31  \w     76.00 102.00   1.00    1.50    --  108.11  77.00-180.00   26
 32  \w     76.00 105.00   1.00    1.50    --  108.11  77.00 120.00   29
 33  \w    149.00 175.00   1.00    1.50    --  108.11  61.00  60.00   26
 34  \w     79.00 105.00   1.00    1.50    --  108.11  61.00 -90.00   26
 35  \w     79.00 131.00   1.00    1.50    --  108.11  61.00-120.00   52
 36  \w    138.00 169.00   1.00    1.50    --  108.11  77.00   0.00   31
 37  \w     79.00 105.00   1.00    1.50    --  108.11  61.00 120.00   26
 38  \w     76.00 120.00   1.00    1.50    --  108.11  77.00 -60.00   44
 39  \w    133.00 168.00   1.00    1.50    --  108.11  77.00 -60.00   35
 40  \w     76.00 101.00   1.00    1.50    --  108.11  77.00 -90.00   25
 41  \w     76.00 102.00   1.00    1.50    --  108.11  77.00  30.00   26
 42  \w     76.00 101.00   1.00    1.50    --  108.11  77.00 -30.00   25
 43  \w     76.00 122.00   1.00    1.50    --  108.11  77.00-150.00   46
 44  \w     79.00 105.00   1.00    1.50    --  108.11  61.00-150.00   26
 45  \w    121.00 177.00   1.00    1.50    --  108.11  77.00  30.00   56
 46  \w     76.00 177.00   1.00    1.50    --  108.11  77.00  90.00  101
 47  \w     76.00 102.00   1.00    1.50    --  108.11  77.00 150.00   26
 48  \w    145.00 175.00   1.00    1.50    --  108.11  77.00 150.00   30
 49  \w     93.00 119.00   1.00    1.50    --  108.11-125.00 -90.00   26
 50  \w     76.00 102.00   1.00    1.50    --  108.11  77.00-120.00   26
 51  \w     79.00 153.00   1.00    1.50    --  108.11  61.00 150.00   74
 52  \w     79.00 114.00   1.00    1.50    --  108.11  61.00 -30.00   35
 53  \w     79.00 105.00   1.00    1.50    --  108.11  61.00  30.00   26
 54  \w     76.00 105.00   1.00    1.50    --  108.11  77.00  60.00   29
 55  \w     32.00 136.00   1.00    1.50    --  108.11 -77.00-180.00  104
;
_diffrn_measurement_device       'four-circle diffractometer'
_diffrn_measurement_device_type  'SuperNova, Dual, Cu at zero, Atlas'
_diffrn_measurement_method       '\w scans'
_diffrn_orient_matrix_type       
'CrysAlisPro convention (1999,Acta A55,543-557)'
_diffrn_orient_matrix_UB_11      -0.0761535000
_diffrn_orient_matrix_UB_12      -0.0264035000
_diffrn_orient_matrix_UB_13      -0.0834418000
_diffrn_orient_matrix_UB_21      0.0595591000
_diffrn_orient_matrix_UB_22      -0.0282979000
_diffrn_orient_matrix_UB_23      -0.0373038000
_diffrn_orient_matrix_UB_31      0.0026162000
_diffrn_orient_matrix_UB_32      -0.1278629000
_diffrn_orient_matrix_UB_33      0.0255153000
_diffrn_radiation_monochromator  mirror
_diffrn_radiation_probe          x-ray
_diffrn_radiation_type           CuK\a
_diffrn_radiation_wavelength     1.54184
_diffrn_source                   'micro-focus sealed X-ray tube'
_diffrn_source_type              'SuperNova (Cu) X-ray Source'
_reflns_Friedel_coverage         0.000
_reflns_Friedel_fraction_full    .
_reflns_Friedel_fraction_max     .
_reflns_number_gt                6254
_reflns_number_total             6780
_reflns_odcompleteness_completeness 99.97
_reflns_odcompleteness_iscentric 1
_reflns_odcompleteness_theta     66.97
_reflns_special_details          
;
 Reflections were merged by SHELXL according to the crystal
 class for the calculation of statistics and refinement.
 
 _reflns_Friedel_fraction is defined as the number of unique
 Friedel pairs measured divided by the number that would be
 possible theoretically, ignoring centric projections and
 systematic absences.
;
_reflns_threshold_expression     'I > 2\s(I)'
_computing_cell_refinement       'CrysAlisPro 1.171.38.43 (Rigaku OD, 2015)'
_computing_data_collection       'CrysAlisPro 1.171.38.43 (Rigaku OD, 2015)'
_computing_data_reduction        'CrysAlisPro 1.171.38.43 (Rigaku OD, 2015)'
_computing_molecular_graphics    'Olex2 (Dolomanov et al., 2009)'
_computing_publication_material  'Olex2 (Dolomanov et al., 2009)'
_computing_structure_refinement  'ShelXL (Sheldrick, 2015)'
_computing_structure_solution    'ShelXT (Sheldrick, 2015)'
_refine_diff_density_max         1.035
_refine_diff_density_min         -1.171
_refine_diff_density_rms         0.082
_refine_ls_extinction_coef       .
_refine_ls_extinction_method     none
_refine_ls_goodness_of_fit_ref   1.039
_refine_ls_hydrogen_treatment    constr
_refine_ls_matrix_type           full
_refine_ls_number_parameters     404
_refine_ls_number_reflns         6780
_refine_ls_number_restraints     36
_refine_ls_R_factor_all          0.0423
_refine_ls_R_factor_gt           0.0395
_refine_ls_restrained_S_all      1.038
_refine_ls_shift/su_max          0.001
_refine_ls_shift/su_mean         0.000
_refine_ls_structure_factor_coef Fsqd
_refine_ls_weighting_details     
'w=1/[\s^2^(Fo^2^)+(0.0664P)^2^+4.2380P] where P=(Fo^2^+2Fc^2^)/3'
_refine_ls_weighting_scheme      calc
_refine_ls_wR_factor_gt          0.1109
_refine_ls_wR_factor_ref         0.1146
_refine_special_details          
;

One chloroform molecule is disordered and was refined using two rigid bodies. 
RIGU restraints were applied on each component and EADP constraints were applied on the C atoms.

;


_olex2_refinement_description    
;
1. Fixed Uiso
 At 1.2 times of:
  All C(H) groups
 At 1.5 times of:
  All C(H,H,H) groups
2. Uiso/Uaniso restraints and constraints
Uanis(C2) = Uanis(C1)
3. Rigid body (RIGU) restrains
 Cl1, Cl3, Cl2, C1
 with sigma for 1-2 distances of 0.004 and sigma for 1-3 distances of 0.004
 Cl4, Cl6, Cl5, C2
 with sigma for 1-2 distances of 0.004 and sigma for 1-3 distances of 0.004
4. Others
 Sof(Cl1)=Sof(Cl3)=Sof(Cl2)=Sof(C1)=Sof(H1)=1-FVAR(1)
 Sof(Cl4)=Sof(Cl6)=Sof(Cl5)=Sof(C2)=Sof(H2)=FVAR(1)
5.a Free rotating group:
 Cl1(Cl3,Cl2,C1), Cl4(Cl6,Cl5,C2)
5.b Ternary CH refined with riding coordinates:
 C1(H1), C2(H2)
5.c Aromatic/amide H refined with riding coordinates:
 C6(H6), C7(H7), C9(H9), C10(H10), C30(H30), C31(H31), C33(H33), C34(H34)
5.d Idealised Me refined as rotating group:
 C12(H12A,H12B,H12C), C13(H13A,H13B,H13C), C14(H14A,H14B,H14C), C36(H36A,H36B,
 H36C), C37(H37A,H37B,H37C), C38(H38A,H38B,H38C)
;
_atom_sites_solution_hydrogens   geom
_atom_sites_solution_primary     dual
_atom_sites_solution_secondary   ?
loop_
_atom_site_label
_atom_site_type_symbol
_atom_site_fract_x
_atom_site_fract_y
_atom_site_fract_z
_atom_site_U_iso_or_equiv
_atom_site_adp_type
_atom_site_occupancy
_atom_site_site_symmetry_order
_atom_site_calc_flag
_atom_site_refinement_flags_posn
_atom_site_refinement_flags_adp
_atom_site_refinement_flags_occupancy
_atom_site_disorder_assembly
_atom_site_disorder_group
Se1 Se 0.40405(2) 0.72528(3) 0.41220(2) 0.03489(10) Uani 1 1 d . . . . .
Se2 Se 0.44119(2) 0.46622(3) 0.30553(2) 0.03470(10) Uani 1 1 d . . . . .
S4 S 0.43474(5) 0.92607(7) 0.54297(5) 0.04819(19) Uani 1 1 d . . . . .
S28 S 0.53159(5) 0.25527(8) 0.26497(6) 0.0495(2) Uani 1 1 d . . . . .
N15 N 0.54949(16) 0.77406(19) 0.55231(15) 0.0360(5) Uani 1 1 d . . . . .
N19 N 0.76746(19) 0.7007(3) 0.6849(2) 0.0581(7) Uani 1 1 d . . . . .
N22 N 0.8061(2) 0.4357(3) 0.5684(3) 0.0735(11) Uani 1 1 d . . . . .
N24 N 0.60552(15) 0.3968(2) 0.39286(16) 0.0381(5) Uani 1 1 d . . . . .
C3 C 0.47254(18) 0.8080(2) 0.51098(17) 0.0357(6) Uani 1 1 d . . . . .
C5 C 0.3269(2) 0.9264(3) 0.4698(2) 0.0413(6) Uani 1 1 d . . . . .
C6 C 0.2959(2) 1.0095(3) 0.4091(2) 0.0471(7) Uani 1 1 d . . . . .
H6 H 0.332449 1.065605 0.404703 0.057 Uiso 1 1 calc R . . . .
C7 C 0.2109(2) 1.0110(3) 0.3543(2) 0.0499(7) Uani 1 1 d . . . . .
H7 H 0.190216 1.069343 0.313035 0.060 Uiso 1 1 calc R . . . .
C8 C 0.1546(2) 0.9300(3) 0.3577(2) 0.0434(7) Uani 1 1 d . . . . .
C9 C 0.1881(2) 0.8484(3) 0.4204(3) 0.0564(9) Uani 1 1 d . . . . .
H9 H 0.151777 0.792065 0.425027 0.068 Uiso 1 1 calc R . . . .
C10 C 0.2722(2) 0.8460(3) 0.4763(3) 0.0566(9) Uani 1 1 d . . . . .
H10 H 0.292760 0.789654 0.518955 0.068 Uiso 1 1 calc R . . . .
C11 C 0.0610(2) 0.9297(3) 0.2975(2) 0.0521(8) Uani 1 1 d . . . . .
C12 C 0.0414(3) 0.9979(5) 0.2192(3) 0.0773(13) Uani 1 1 d . . . . .
H12A H 0.056505 1.079547 0.233151 0.116 Uiso 1 1 calc GR . . . .
H12B H -0.018651 0.992042 0.181269 0.116 Uiso 1 1 calc GR . . . .
H12C H 0.073863 0.966091 0.192796 0.116 Uiso 1 1 calc GR . . . .
C13 C 0.0298(4) 0.8071(4) 0.2722(4) 0.104(2) Uani 1 1 d . . . . .
H13A H 0.063786 0.769009 0.249744 0.156 Uiso 1 1 calc GR . . . .
H13B H -0.029040 0.809079 0.230079 0.156 Uiso 1 1 calc GR . . . .
H13C H 0.034351 0.763939 0.320271 0.156 Uiso 1 1 calc GR . . . .
C14 C 0.0134(3) 0.9865(7) 0.3395(4) 0.106(2) Uani 1 1 d . . . . .
H14A H -0.046218 0.992730 0.300035 0.158 Uiso 1 1 calc GR . . . .
H14B H 0.036283 1.064129 0.358724 0.158 Uiso 1 1 calc GR . . . .
H14C H 0.019643 0.939158 0.386489 0.158 Uiso 1 1 calc GR . . . .
C16 C 0.56716(17) 0.6800(2) 0.51528(16) 0.0323(5) Uani 1 1 d . . . . .
C17 C 0.64675(17) 0.6275(2) 0.54871(17) 0.0347(6) Uani 1 1 d . . . . .
C18 C 0.71354(19) 0.6693(3) 0.62485(19) 0.0409(6) Uani 1 1 d . . . . .
C20 C 0.66091(18) 0.5335(2) 0.50815(19) 0.0354(6) Uani 1 1 d . . . . .
C21 C 0.7417(2) 0.4783(3) 0.5416(2) 0.0474(7) Uani 1 1 d . . . . .
C23 C 0.59536(18) 0.4916(2) 0.43433(17) 0.0338(5) Uani 1 1 d . . . . .
C25 C 0.51594(17) 0.5436(2) 0.40182(17) 0.0328(5) Uani 1 1 d . . . . .
C26 C 0.50186(17) 0.6377(2) 0.44170(16) 0.0316(5) Uani 1 1 d . . . . .
C27 C 0.53679(18) 0.3707(2) 0.32852(18) 0.0364(6) Uani 1 1 d . . . . .
C29 C 0.4214(2) 0.2470(3) 0.20129(19) 0.0418(6) Uani 1 1 d . . . . .
C30 C 0.3730(2) 0.1759(3) 0.2230(2) 0.0515(8) Uani 1 1 d . . . . .
H30 H 0.398704 0.128616 0.270744 0.062 Uiso 1 1 calc R . . . .
C31 C 0.2863(2) 0.1733(3) 0.1747(2) 0.0536(8) Uani 1 1 d . . . . .
H31 H 0.253481 0.123736 0.190157 0.064 Uiso 1 1 calc R . . . .
C32 C 0.2466(2) 0.2414(3) 0.1047(2) 0.0462(7) Uani 1 1 d . . . . .
C33 C 0.2976(2) 0.3104(3) 0.0833(2) 0.0501(8) Uani 1 1 d . . . . .
H33 H 0.272339 0.357123 0.035226 0.060 Uiso 1 1 calc R . . . .
C34 C 0.3834(2) 0.3128(3) 0.1299(2) 0.0468(7) Uani 1 1 d . . . . .
H34 H 0.416701 0.359456 0.113210 0.056 Uiso 1 1 calc R . . . .
C35 C 0.1514(2) 0.2462(4) 0.0547(2) 0.0568(9) Uani 1 1 d . . . . .
C36 C 0.1085(3) 0.1593(8) 0.0848(4) 0.138(3) Uani 1 1 d . . . . .
H36A H 0.047567 0.165499 0.051365 0.207 Uiso 1 1 calc GR . . . .
H36B H 0.123461 0.175289 0.142536 0.207 Uiso 1 1 calc GR . . . .
H36C H 0.126772 0.080851 0.079864 0.207 Uiso 1 1 calc GR . . . .
C37 C 0.1249(3) 0.2264(5) -0.0369(3) 0.0771(13) Uani 1 1 d . . . . .
H37A H 0.142529 0.148825 -0.044639 0.116 Uiso 1 1 calc GR . . . .
H37B H 0.151370 0.284799 -0.056402 0.116 Uiso 1 1 calc GR . . . .
H37C H 0.063673 0.232810 -0.068363 0.116 Uiso 1 1 calc GR . . . .
C38 C 0.1232(3) 0.3699(5) 0.0638(3) 0.0913(17) Uani 1 1 d . . . . .
H38A H 0.138365 0.384643 0.121770 0.137 Uiso 1 1 calc GR . . . .
H38B H 0.062185 0.376563 0.030654 0.137 Uiso 1 1 calc GR . . . .
H38C H 0.151049 0.426719 0.044678 0.137 Uiso 1 1 calc GR . . . .
Cl1 Cl 0.2336(3) 0.6003(3) 0.2315(3) 0.117(2) Uani 0.400(4) 1 d . U P A -1
Cl3 Cl 0.2589(2) 0.8355(4) 0.1861(4) 0.131(2) Uani 0.400(4) 1 d G U P A -1
Cl2 Cl 0.1006(2) 0.7137(4) 0.0871(2) 0.1115(17) Uani 0.400(4) 1 d G U P A -1
C1 C 0.18474(19) 0.7342(3) 0.18732(18) 0.0843(19) Uani 0.400(4) 1 d G U P A -1
H1 H 0.160740 0.767070 0.222704 0.101 Uiso 0.400(4) 1 calc R . P A -1
Cl4 Cl 0.25102(15) 0.86699(17) 0.22474(13) 0.0815(7) Uani 0.600(4) 1 d . U P A
-2
Cl6 Cl 0.25685(16) 0.62791(17) 0.1731(2) 0.1171(13) Uani 0.600(4) 1 d G U P A
-2
Cl5 Cl 0.11931(14) 0.7817(3) 0.06729(14) 0.1235(15) Uani 0.600(4) 1 d G U P A
-2
C2 C 0.22717(11) 0.7730(2) 0.13984(10) 0.0843(19) Uani 0.600(4) 1 d G U P A -2
H2 H 0.260712 0.799152 0.111649 0.101 Uiso 0.600(4) 1 calc R . P A -2

loop_
_atom_site_aniso_label
_atom_site_aniso_U_11
_atom_site_aniso_U_22
_atom_site_aniso_U_33
_atom_site_aniso_U_23
_atom_site_aniso_U_13
_atom_site_aniso_U_12
Se1 0.03714(17) 0.03131(17) 0.03774(17) -0.00164(11) 0.01843(13) 0.00235(11)
Se2 0.04070(17) 0.03048(17) 0.03549(17) -0.00178(11) 0.01965(13) 0.00082(11)
S4 0.0512(4) 0.0377(4) 0.0561(4) -0.0135(3) 0.0250(4) 0.0037(3)
S28 0.0522(4) 0.0440(4) 0.0590(5) -0.0166(4) 0.0311(4) 0.0012(3)
N15 0.0433(13) 0.0267(12) 0.0405(12) -0.0018(9) 0.0214(10) -0.0022(9)
N19 0.0503(16) 0.0515(17) 0.0590(18) -0.0082(14) 0.0133(14) -0.0017(13)
N22 0.0415(16) 0.0465(17) 0.114(3) -0.0071(18) 0.0193(18) 0.0027(14)
N24 0.0429(12) 0.0293(12) 0.0482(13) -0.0015(10) 0.0260(11) -0.0004(10)
C3 0.0428(14) 0.0291(13) 0.0403(14) -0.0018(11) 0.0235(12) -0.0017(11)
C5 0.0476(16) 0.0307(14) 0.0538(17) -0.0068(12) 0.0303(14) 0.0027(12)
C6 0.0531(18) 0.0344(15) 0.0593(19) -0.0029(14) 0.0305(16) -0.0078(13)
C7 0.0555(19) 0.0367(16) 0.0573(19) 0.0048(14) 0.0255(16) -0.0052(14)
C8 0.0482(16) 0.0306(14) 0.0593(18) -0.0065(13) 0.0314(15) -0.0016(12)
C9 0.0533(19) 0.0409(18) 0.087(3) 0.0139(17) 0.0426(19) 0.0001(14)
C10 0.060(2) 0.0410(18) 0.081(2) 0.0165(17) 0.0422(19) 0.0066(15)
C11 0.0512(18) 0.0442(18) 0.064(2) -0.0096(15) 0.0295(16) -0.0098(14)
C12 0.051(2) 0.080(3) 0.090(3) 0.026(3) 0.022(2) 0.009(2)
C13 0.111(4) 0.056(3) 0.090(4) -0.005(2) -0.003(3) -0.032(3)
C14 0.042(2) 0.179(6) 0.097(4) -0.052(4) 0.033(2) -0.009(3)
C16 0.0404(13) 0.0248(12) 0.0369(13) 0.0019(10) 0.0221(11) -0.0022(10)
C17 0.0368(13) 0.0289(13) 0.0386(14) 0.0024(11) 0.0173(11) -0.0035(10)
C18 0.0427(15) 0.0311(14) 0.0471(16) -0.0006(12) 0.0190(14) -0.0009(12)
C20 0.0360(13) 0.0256(13) 0.0467(15) 0.0024(11) 0.0206(12) 0.0002(10)
C21 0.0388(16) 0.0304(15) 0.068(2) -0.0050(14) 0.0198(15) -0.0031(12)
C23 0.0401(14) 0.0249(12) 0.0428(14) 0.0019(11) 0.0246(12) -0.0013(10)
C25 0.0385(13) 0.0295(13) 0.0361(13) 0.0038(10) 0.0221(11) -0.0011(10)
C26 0.0386(13) 0.0255(12) 0.0352(13) 0.0031(10) 0.0208(11) -0.0004(10)
C27 0.0454(15) 0.0273(13) 0.0452(15) -0.0008(11) 0.0281(13) 0.0005(11)
C29 0.0540(17) 0.0348(15) 0.0443(16) -0.0110(12) 0.0291(14) -0.0026(13)
C30 0.062(2) 0.0486(19) 0.0455(17) 0.0080(14) 0.0258(15) -0.0032(15)
C31 0.060(2) 0.056(2) 0.0489(18) 0.0088(15) 0.0281(16) -0.0092(16)
C32 0.0564(18) 0.0459(17) 0.0392(15) -0.0031(13) 0.0245(14) -0.0021(14)
C33 0.066(2) 0.0461(18) 0.0428(16) 0.0056(14) 0.0287(15) -0.0007(16)
C34 0.064(2) 0.0391(16) 0.0481(17) -0.0004(13) 0.0347(16) -0.0058(14)
C35 0.055(2) 0.065(2) 0.0479(19) -0.0010(16) 0.0214(16) -0.0022(17)
C36 0.059(3) 0.187(8) 0.136(6) 0.080(5) 0.016(3) -0.028(4)
C37 0.074(3) 0.087(3) 0.054(2) -0.021(2) 0.015(2) 0.009(2)
C38 0.070(3) 0.109(4) 0.087(3) -0.036(3) 0.030(3) 0.014(3)
Cl1 0.103(3) 0.081(2) 0.100(3) 0.0001(19) -0.012(2) -0.0155(19)
Cl3 0.078(2) 0.113(4) 0.147(5) 0.030(4) 0.004(3) -0.021(2)
Cl2 0.0576(19) 0.154(4) 0.086(3) 0.020(2) 0.0004(17) 0.001(2)
C1 0.062(3) 0.126(5) 0.071(4) -0.002(4) 0.037(3) 0.024(4)
Cl4 0.0934(15) 0.0789(13) 0.0619(11) -0.0005(9) 0.0266(10) 0.0275(11)
Cl6 0.1011(17) 0.0639(13) 0.147(3) -0.0135(15) 0.0222(17) -0.0048(12)
Cl5 0.0644(13) 0.217(5) 0.0709(14) -0.0247(19) 0.0149(11) 0.0122(19)
C2 0.062(3) 0.126(5) 0.071(4) -0.002(4) 0.037(3) 0.024(4)

_geom_special_details            
;
 All esds (except the esd in the dihedral angle between two l.s. planes)
 are estimated using the full covariance matrix.  The cell esds are taken
 into account individually in the estimation of esds in distances, angles
 and torsion angles; correlations between esds in cell parameters are only
 used when they are defined by crystal symmetry.  An approximate (isotropic)
 treatment of cell esds is used for estimating esds involving l.s. planes.
;
loop_
_geom_bond_atom_site_label_1
_geom_bond_atom_site_label_2
_geom_bond_distance
_geom_bond_site_symmetry_2
_geom_bond_publ_flag
Se1 C3 1.909(3) . ?
Se1 C26 1.875(3) . ?
Se2 C25 1.878(3) . ?
Se2 C27 1.914(3) . ?
S4 C3 1.737(3) . ?
S4 C5 1.776(3) . ?
S28 C27 1.740(3) . ?
S28 C29 1.777(3) . ?
N15 C3 1.293(4) . ?
N15 C16 1.389(3) . ?
N19 C18 1.139(4) . ?
N22 C21 1.138(5) . ?
N24 C23 1.388(4) . ?
N24 C27 1.289(4) . ?
C5 C6 1.376(5) . ?
C5 C10 1.392(5) . ?
C6 H6 0.9500 . ?
C6 C7 1.387(5) . ?
C7 H7 0.9500 . ?
C7 C8 1.396(4) . ?
C8 C9 1.389(5) . ?
C8 C11 1.527(5) . ?
C9 H9 0.9500 . ?
C9 C10 1.380(5) . ?
C10 H10 0.9500 . ?
C11 C12 1.526(6) . ?
C11 C13 1.512(5) . ?
C11 C14 1.530(6) . ?
C12 H12A 0.9800 . ?
C12 H12B 0.9800 . ?
C12 H12C 0.9800 . ?
C13 H13A 0.9800 . ?
C13 H13B 0.9800 . ?
C13 H13C 0.9800 . ?
C14 H14A 0.9800 . ?
C14 H14B 0.9800 . ?
C14 H14C 0.9800 . ?
C16 C17 1.406(4) . ?
C16 C26 1.404(4) . ?
C17 C18 1.440(4) . ?
C17 C20 1.400(4) . ?
C20 C21 1.436(4) . ?
C20 C23 1.407(4) . ?
C23 C25 1.401(4) . ?
C25 C26 1.393(4) . ?
C29 C30 1.377(5) . ?
C29 C34 1.388(5) . ?
C30 H30 0.9500 . ?
C30 C31 1.391(5) . ?
C31 H31 0.9500 . ?
C31 C32 1.388(5) . ?
C32 C33 1.396(5) . ?
C32 C35 1.523(5) . ?
C33 H33 0.9500 . ?
C33 C34 1.375(5) . ?
C34 H34 0.9500 . ?
C35 C36 1.510(7) . ?
C35 C37 1.533(5) . ?
C35 C38 1.548(6) . ?
C36 H36A 0.9800 . ?
C36 H36B 0.9800 . ?
C36 H36C 0.9800 . ?
C37 H37A 0.9800 . ?
C37 H37B 0.9800 . ?
C37 H37C 0.9800 . ?
C38 H38A 0.9800 . ?
C38 H38B 0.9800 . ?
C38 H38C 0.9800 . ?
Cl1 C1 1.7764 . ?
Cl3 C1 1.7763 . ?
Cl2 C1 1.7758 . ?
C1 H1 1.0000 . ?
Cl4 C2 1.7761 . ?
Cl6 C2 1.7763 . ?
Cl5 C2 1.7764 . ?
C2 H2 1.0000 . ?

loop_
_geom_angle_atom_site_label_1
_geom_angle_atom_site_label_2
_geom_angle_atom_site_label_3
_geom_angle
_geom_angle_site_symmetry_1
_geom_angle_site_symmetry_3
_geom_angle_publ_flag
C26 Se1 C3 83.42(12) . . ?
C25 Se2 C27 83.39(12) . . ?
C3 S4 C5 101.91(14) . . ?
C27 S28 C29 100.47(14) . . ?
C3 N15 C16 111.8(2) . . ?
C27 N24 C23 111.8(2) . . ?
S4 C3 Se1 121.92(16) . . ?
N15 C3 Se1 116.9(2) . . ?
N15 C3 S4 121.1(2) . . ?
C6 C5 S4 120.5(2) . . ?
C6 C5 C10 119.5(3) . . ?
C10 C5 S4 120.0(3) . . ?
C5 C6 H6 120.2 . . ?
C5 C6 C7 119.7(3) . . ?
C7 C6 H6 120.2 . . ?
C6 C7 H7 118.8 . . ?
C6 C7 C8 122.4(3) . . ?
C8 C7 H7 118.8 . . ?
C7 C8 C11 123.2(3) . . ?
C9 C8 C7 116.2(3) . . ?
C9 C8 C11 120.6(3) . . ?
C8 C9 H9 118.8 . . ?
C10 C9 C8 122.4(3) . . ?
C10 C9 H9 118.8 . . ?
C5 C10 H10 120.1 . . ?
C9 C10 C5 119.8(3) . . ?
C9 C10 H10 120.1 . . ?
C8 C11 C14 108.6(3) . . ?
C12 C11 C8 112.3(3) . . ?
C12 C11 C14 107.8(4) . . ?
C13 C11 C8 110.7(4) . . ?
C13 C11 C12 107.5(4) . . ?
C13 C11 C14 109.9(5) . . ?
C11 C12 H12A 109.5 . . ?
C11 C12 H12B 109.5 . . ?
C11 C12 H12C 109.5 . . ?
H12A C12 H12B 109.5 . . ?
H12A C12 H12C 109.5 . . ?
H12B C12 H12C 109.5 . . ?
C11 C13 H13A 109.5 . . ?
C11 C13 H13B 109.5 . . ?
C11 C13 H13C 109.5 . . ?
H13A C13 H13B 109.5 . . ?
H13A C13 H13C 109.5 . . ?
H13B C13 H13C 109.5 . . ?
C11 C14 H14A 109.5 . . ?
C11 C14 H14B 109.5 . . ?
C11 C14 H14C 109.5 . . ?
H14A C14 H14B 109.5 . . ?
H14A C14 H14C 109.5 . . ?
H14B C14 H14C 109.5 . . ?
N15 C16 C17 122.5(3) . . ?
N15 C16 C26 117.4(2) . . ?
C26 C16 C17 120.1(2) . . ?
C16 C17 C18 120.3(3) . . ?
C20 C17 C16 119.8(3) . . ?
C20 C17 C18 119.9(3) . . ?
N19 C18 C17 178.6(4) . . ?
C17 C20 C21 120.6(3) . . ?
C17 C20 C23 119.9(3) . . ?
C23 C20 C21 119.5(3) . . ?
N22 C21 C20 179.3(4) . . ?
N24 C23 C20 122.2(3) . . ?
N24 C23 C25 117.9(3) . . ?
C25 C23 C20 119.9(3) . . ?
C23 C25 Se2 110.1(2) . . ?
C26 C25 Se2 129.6(2) . . ?
C26 C25 C23 120.3(3) . . ?
C16 C26 Se1 110.37(19) . . ?
C25 C26 Se1 129.7(2) . . ?
C25 C26 C16 120.0(3) . . ?
S28 C27 Se2 121.62(17) . . ?
N24 C27 Se2 116.8(2) . . ?
N24 C27 S28 121.5(2) . . ?
C30 C29 S28 120.1(3) . . ?
C30 C29 C34 119.6(3) . . ?
C34 C29 S28 120.3(3) . . ?
C29 C30 H30 120.1 . . ?
C29 C30 C31 119.9(3) . . ?
C31 C30 H30 120.1 . . ?
C30 C31 H31 119.2 . . ?
C32 C31 C30 121.6(3) . . ?
C32 C31 H31 119.2 . . ?
C31 C32 C33 117.1(3) . . ?
C31 C32 C35 122.3(3) . . ?
C33 C32 C35 120.6(3) . . ?
C32 C33 H33 119.0 . . ?
C34 C33 C32 121.9(3) . . ?
C34 C33 H33 119.0 . . ?
C29 C34 H34 120.1 . . ?
C33 C34 C29 119.9(3) . . ?
C33 C34 H34 120.1 . . ?
C32 C35 C37 110.6(3) . . ?
C32 C35 C38 107.5(3) . . ?
C36 C35 C32 112.0(4) . . ?
C36 C35 C37 110.0(5) . . ?
C36 C35 C38 109.1(5) . . ?
C37 C35 C38 107.5(4) . . ?
C35 C36 H36A 109.5 . . ?
C35 C36 H36B 109.5 . . ?
C35 C36 H36C 109.5 . . ?
H36A C36 H36B 109.5 . . ?
H36A C36 H36C 109.5 . . ?
H36B C36 H36C 109.5 . . ?
C35 C37 H37A 109.5 . . ?
C35 C37 H37B 109.5 . . ?
C35 C37 H37C 109.5 . . ?
H37A C37 H37B 109.5 . . ?
H37A C37 H37C 109.5 . . ?
H37B C37 H37C 109.5 . . ?
C35 C38 H38A 109.5 . . ?
C35 C38 H38B 109.5 . . ?
C35 C38 H38C 109.5 . . ?
H38A C38 H38B 109.5 . . ?
H38A C38 H38C 109.5 . . ?
H38B C38 H38C 109.5 . . ?
Cl1 C1 H1 107.7 . . ?
Cl3 C1 Cl1 111.2 . . ?
Cl3 C1 H1 107.7 . . ?
Cl2 C1 Cl1 111.2 . . ?
Cl2 C1 Cl3 111.2 . . ?
Cl2 C1 H1 107.7 . . ?
Cl4 C2 Cl6 111.2 . . ?
Cl4 C2 Cl5 111.2 . . ?
Cl4 C2 H2 107.7 . . ?
Cl6 C2 Cl5 111.2 . . ?
Cl6 C2 H2 107.7 . . ?
Cl5 C2 H2 107.7 . . ?

_iucr_refine_instructions_details 
;
TITL sb420_2_a.res in P2(1)/c
    sb420_2.res
    created by SHELXL-2016/6 at 15:21:38 on 31-Jan-2017
REM Old TITL sb420_2 in P2(1)/c
REM SHELXT solution in P2(1)/c
REM R1 0.128, Rweak 0.010, Alpha 0.051, Orientation as input
REM Formula found by SHELXT: H9 N9 S2 Se2
CELL 1.54184 17.9134 11.5319 18.2586 90 117.23 90
ZERR 4 0.0002 0.0001 0.0002 0 0.001 0
LATT 1
SYMM -X,0.5+Y,0.5-Z
SFAC C H Cl N S Se
UNIT 124 108 12 16 8 8
RIGU Cl1 Cl3 Cl2 C1
RIGU Cl4 Cl6 Cl5 C2
EADP C2 C1

L.S. 10
PLAN  20
TEMP -93
BOND $H
list 4
fmap 2
acta
REM <olex2.extras>
REM <HklSrc "%.\\sb420_2.hkl">
REM </olex2.extras>

WGHT    0.066400    4.238000
FVAR       3.02399   0.60000
SE1   6    0.404049    0.725278    0.412201    11.00000    0.03714    0.03131 =
         0.03774   -0.00164    0.01843    0.00235
SE2   6    0.441188    0.466223    0.305532    11.00000    0.04070    0.03048 =
         0.03549   -0.00178    0.01965    0.00082
S4    5    0.434743    0.926074    0.542972    11.00000    0.05125    0.03772 =
         0.05611   -0.01351    0.02499    0.00372
S28   5    0.531586    0.255269    0.264974    11.00000    0.05224    0.04401 =
         0.05896   -0.01658    0.03115    0.00120
N15   4    0.549493    0.774058    0.552311    11.00000    0.04330    0.02672 =
         0.04051   -0.00177    0.02144   -0.00218
N19   4    0.767456    0.700719    0.684870    11.00000    0.05025    0.05151 =
         0.05902   -0.00823    0.01328   -0.00165
N22   4    0.806114    0.435692    0.568369    11.00000    0.04153    0.04646 =
         0.11360   -0.00713    0.01927    0.00268
N24   4    0.605525    0.396787    0.392864    11.00000    0.04288    0.02935 =
         0.04816   -0.00153    0.02601   -0.00037
C3    1    0.472536    0.807992    0.510976    11.00000    0.04276    0.02914 =
         0.04028   -0.00185    0.02350   -0.00165
C5    1    0.326879    0.926449    0.469839    11.00000    0.04759    0.03071 =
         0.05385   -0.00677    0.03030    0.00271
C6    1    0.295859    1.009532    0.409112    11.00000    0.05314    0.03444 =
         0.05930   -0.00293    0.03051   -0.00781
AFIX  43
H6    2    0.332449    1.065605    0.404703    11.00000   -1.20000
AFIX   0
C7    1    0.210883    1.011032    0.354340    11.00000    0.05545    0.03668 =
         0.05728    0.00484    0.02546   -0.00522
AFIX  43
H7    2    0.190216    1.069343    0.313035    11.00000   -1.20000
AFIX   0
C8    1    0.154642    0.930036    0.357686    11.00000    0.04822    0.03055 =
         0.05935   -0.00646    0.03141   -0.00158
C9    1    0.188117    0.848358    0.420411    11.00000    0.05333    0.04086 =
         0.08714    0.01386    0.04264    0.00007
AFIX  43
H9    2    0.151777    0.792065    0.425027    11.00000   -1.20000
AFIX   0
C10   1    0.272227    0.845991    0.476268    11.00000    0.05962    0.04099 =
         0.08092    0.01648    0.04216    0.00660
AFIX  43
H10   2    0.292760    0.789654    0.518955    11.00000   -1.20000
AFIX   0
C11   1    0.061035    0.929680    0.297522    11.00000    0.05117    0.04419 =
         0.06444   -0.00959    0.02951   -0.00984
C12   1    0.041434    0.997949    0.219173    11.00000    0.05069    0.07955 =
         0.08961    0.02615    0.02168    0.00944
AFIX 137
H12A  2    0.056505    1.079547    0.233151    11.00000   -1.50000
H12B  2   -0.018651    0.992042    0.181269    11.00000   -1.50000
H12C  2    0.073863    0.966091    0.192796    11.00000   -1.50000
AFIX   0
C13   1    0.029783    0.807143    0.272173    11.00000    0.11077    0.05551 =
         0.08957   -0.00502   -0.00259   -0.03183
AFIX 137
H13A  2    0.063786    0.769009    0.249744    11.00000   -1.50000
H13B  2   -0.029040    0.809079    0.230079    11.00000   -1.50000
H13C  2    0.034351    0.763939    0.320271    11.00000   -1.50000
AFIX   0
C14   1    0.013403    0.986537    0.339464    11.00000    0.04238    0.17859 =
         0.09702   -0.05246    0.03316   -0.00936
AFIX 137
H14A  2   -0.046218    0.992730    0.300035    11.00000   -1.50000
H14B  2    0.036283    1.064129    0.358724    11.00000   -1.50000
H14C  2    0.019643    0.939158    0.386489    11.00000   -1.50000
AFIX   0
C16   1    0.567160    0.679968    0.515280    11.00000    0.04038    0.02484 =
         0.03688    0.00192    0.02215   -0.00222
C17   1    0.646750    0.627450    0.548706    11.00000    0.03679    0.02887 =
         0.03859    0.00245    0.01728   -0.00347
C18   1    0.713538    0.669266    0.624850    11.00000    0.04271    0.03107 =
         0.04710   -0.00060    0.01902   -0.00094
C20   1    0.660913    0.533470    0.508152    11.00000    0.03603    0.02560 =
         0.04667    0.00243    0.02062    0.00020
C21   1    0.741709    0.478342    0.541645    11.00000    0.03880    0.03036 =
         0.06782   -0.00500    0.01975   -0.00313
C23   1    0.595359    0.491584    0.434335    11.00000    0.04013    0.02494 =
         0.04279    0.00191    0.02460   -0.00126
C25   1    0.515943    0.543636    0.401818    11.00000    0.03853    0.02950 =
         0.03613    0.00382    0.02207   -0.00114
C26   1    0.501856    0.637746    0.441703    11.00000    0.03859    0.02553 =
         0.03523    0.00313    0.02080   -0.00045
C27   1    0.536792    0.370747    0.328517    11.00000    0.04539    0.02733 =
         0.04517   -0.00083    0.02814    0.00052
C29   1    0.421378    0.247036    0.201287    11.00000    0.05397    0.03478 =
         0.04431   -0.01096    0.02906   -0.00258
C30   1    0.372968    0.175867    0.222962    11.00000    0.06185    0.04859 =
         0.04552    0.00800    0.02576   -0.00320
AFIX  43
H30   2    0.398704    0.128616    0.270744    11.00000   -1.20000
AFIX   0
C31   1    0.286290    0.173294    0.174748    11.00000    0.05984    0.05599 =
         0.04888    0.00878    0.02813   -0.00919
AFIX  43
H31   2    0.253481    0.123736    0.190157    11.00000   -1.20000
AFIX   0
C32   1    0.246610    0.241378    0.104690    11.00000    0.05641    0.04592 =
         0.03920   -0.00308    0.02453   -0.00213
C33   1    0.297634    0.310430    0.083330    11.00000    0.06589    0.04613 =
         0.04282    0.00565    0.02874   -0.00075
AFIX  43
H33   2    0.272339    0.357123    0.035226    11.00000   -1.20000
AFIX   0
C34   1    0.383442    0.312844    0.129881    11.00000    0.06386    0.03913 =
         0.04806   -0.00038    0.03470   -0.00579
AFIX  43
H34   2    0.416701    0.359456    0.113210    11.00000   -1.20000
AFIX   0
C35   1    0.151424    0.246188    0.054687    11.00000    0.05488    0.06540 =
         0.04785   -0.00100    0.02145   -0.00220
C36   1    0.108543    0.159334    0.084752    11.00000    0.05855    0.18686 =
         0.13587    0.08022    0.01566   -0.02820
AFIX 137
H36A  2    0.047567    0.165499    0.051365    11.00000   -1.50000
H36B  2    0.123461    0.175289    0.142536    11.00000   -1.50000
H36C  2    0.126772    0.080851    0.079864    11.00000   -1.50000
AFIX   0
C37   1    0.124854    0.226369   -0.036938    11.00000    0.07380    0.08748 =
         0.05399   -0.02136    0.01535    0.00876
AFIX 137
H37A  2    0.142529    0.148825   -0.044639    11.00000   -1.50000
H37B  2    0.151370    0.284799   -0.056402    11.00000   -1.50000
H37C  2    0.063673    0.232810   -0.068363    11.00000   -1.50000
AFIX   0
C38   1    0.123165    0.369868    0.063781    11.00000    0.07043    0.10896 =
         0.08729   -0.03552    0.02983    0.01431
AFIX 137
H38A  2    0.138365    0.384643    0.121770    11.00000   -1.50000
H38B  2    0.062185    0.376563    0.030654    11.00000   -1.50000
H38C  2    0.151049    0.426719    0.044678    11.00000   -1.50000
AFIX   6

PART -1
CL1   3    0.233558    0.600282    0.231510   -21.00000    0.10348    0.08057 =
         0.10037    0.00007   -0.01157   -0.01546
CL3   3    0.258898    0.835471    0.186129   -21.00000    0.07759    0.11303 =
         0.14712    0.03005    0.00354   -0.02145
CL2   3    0.100629    0.713670    0.087058   -21.00000    0.05762    0.15372 =
         0.08581    0.02017    0.00044    0.00146
C1    1    0.184738    0.734211    0.187318   -21.00000    0.06239    0.12614 =
         0.07131   -0.00237    0.03664    0.02446
AFIX  13
H1    2    0.160740    0.767070    0.222704   -21.00000   -1.20000
AFIX   6

PART 0
PART -2
CL4   3    0.251018    0.866988    0.224738    21.00000    0.09343    0.07888 =
         0.06194   -0.00048    0.02661    0.02749
CL6   3    0.256848    0.627909    0.173106    21.00000    0.10112    0.06388 =
         0.14652   -0.01351    0.02218   -0.00484
CL5   3    0.119309    0.781680    0.067287    21.00000    0.06439    0.21671 =
         0.07092   -0.02469    0.01495    0.01224
C2    1    0.227168    0.772990    0.139837    21.00000    0.06239    0.12614 =
         0.07131   -0.00237    0.03664    0.02446
AFIX  13
H2    2    0.260712    0.799152    0.111649    21.00000   -1.20000
AFIX   0
HKLF 4


REM  sb420_2_a.res in P2(1)/c
REM R1 =  0.0395 for    6254 Fo > 4sig(Fo)  and  0.0423 for all    6780 data
REM    404 parameters refined using     36 restraints

END  
     
WGHT      0.0665      4.2297 

REM Highest difference peak  1.035,  deepest hole -1.171,  1-sigma level  0.082
Q1    1   0.2256  0.6719  0.1588  11.00000  0.05    1.04
Q2    1   0.2022  0.6431  0.2404  11.00000  0.05    0.65
Q3    1   0.1394  0.7037  0.0842  11.00000  0.05    0.46
Q4    1   0.1111  0.2959  0.0906  11.00000  0.05    0.45
Q5    1   0.5017  0.5853  0.4208  11.00000  0.05    0.31
Q6    1   0.4144  0.4660  0.3578  11.00000  0.05    0.26
Q7    1   0.2568  0.7263  0.1318  11.00000  0.05    0.23
Q8    1   0.4238  0.7254  0.3475  11.00000  0.05    0.23
Q9    1   0.3011  0.8882  0.4698  11.00000  0.05    0.22
Q10   1   0.4583  0.3442  0.3296  11.00000  0.05    0.22
Q11   1   0.3649  0.7238  0.4573  11.00000  0.05    0.22
Q12   1   0.0238  0.8951  0.3579  11.00000  0.05    0.22
Q13   1   0.5613  0.7163  0.5338  11.00000  0.05    0.22
Q14   1   0.6522  0.5860  0.5316  11.00000  0.05    0.21
Q15   1   0.4662  0.4552  0.2519  11.00000  0.05    0.21
Q16   1   0.0349  1.0409  0.2652  11.00000  0.05    0.20
Q17   1   0.5332  0.3252  0.2993  11.00000  0.05    0.20
Q18   1   0.5733  0.1671  0.1877  11.00000  0.05    0.20
Q19   1   0.4403  0.7744  0.4827  11.00000  0.05    0.20
Q20   1   0.4907  0.3072  0.1081  11.00000  0.05    0.20

  REM The information below was added by Olex2.
  REM
  REM R1 = 0.0395 for 6254 Fo > 4sig(Fo) and 0.0423 for all 57632 data
  REM n/a parameters refined using n/a restraints
  REM Highest difference peak 1.04, deepest hole -1.17
  REM Mean Shift 0, Max Shift 0.001.

  REM +++ Tabular Listing of Refinement Information +++
  REM R1_all = 0.0423
  REM R1_gt = 0.0395
  REM wR_ref = 0.1146
  REM GOOF = 1.039
  REM Shift_max = 0.001
  REM Shift_mean = 0
  REM Reflections_all = 57632
  REM Reflections_gt = 6254
  REM Parameters = n/a
  REM Hole = -1.17
  REM Peak = 1.04
  REM Flack = n/a

  
;
_olex2_submission_special_instructions 'No special instructions were received'
_oxdiff_exptl_absorpt_empirical_details 
;
Empirical correction (ABSPACK) includes:
- Absorption correction using spherical harmonics
- Frame scaling
;
_oxdiff_exptl_absorpt_empirical_full_max 1.311
_oxdiff_exptl_absorpt_empirical_full_min 0.762
